# Supplementary material for: Rheological Flow Behavior of Six Gelling Agents and Their Relevance for In Vitro Culture Performance of Medicinal Plants
Source: Gels. 2026 Feb 12;12(2):163. doi: 10.3390/gels12020163 (PMC12940369; doi:10.3390/gels12020163)
Supplement: Supplementary file 1 [file gels-12-00163-s001.zip]

Archive with 1 entries (1 files):
- gels-4138410-supplementary.pdf
